# Supplementary material for: Not the same CURE: Student experiences in course-based undergraduate research experiences vary by graduate teaching assistant
Source: PLoS One. 2022 Sep 27;17(9):e0275313. doi: 10.1371/journal.pone.0275313 (PMC9514618; doi:10.1371/journal.pone.0275313)
Supplement: S2 Dataset — (XLSX) [file pone.0275313.s005.xlsx]

## Sheet: LCAS_Deidentified
Student ID	GTA ID	C1	C2	C3	C4	C5	C6	D1	D2	D3	D4	D5	I1	I2	I3	I4	I5	I6
1038	B	4	4	4	4	4	4	5	5	5	5	5	5	5	5	5	5	5
1327	F	2	3	3	4	2	2	3	4	5	4	3	4	4	4	4	4	5
1156	I	1	3	1	5	3	1	2	4	2	3	5	4	1	5	5	1	2
1353	I	4	5	5	3	3	4	5	5	5	3	6	6	6	4	5	5	5
1163	I	3	3	4	4	1	2	4	4	4	4	4	4	4	5	5	4	5
1453	I	1	3	1	1	1	1	2	4	4	1	4	4	2	2	2	2	4
1429	I	2	2	3	3	2	2	3	4	3	3	4	4	4	3	4	3	3
1252	I	5	5	5	5	4	5	5	6	5	6	6	6	5	4	6	4	4
1065	I	4	4	3	5	3	5	5	5	3	4	4	4	2	5	3	4	5
1439	I	3	4	2	4	3	3	4	4	3	3	4	4	4	4	4	4	4
1037	I	4	3	5	3	4	4	3	5	3	4	5	6	6	4	4	4	5
1428	I	1	3	5	5	5	1	4	3	3	5	4	6	5	1	1	5	1
1229	I	4	3	3	5	5	1	5	5	3	4	5	5	5	6	3	2	6
1444	F	5	5	4	3	2	4	2	4	4	4	5	5	2	5	6	5	5
1094	I	3	3	3	4	3	3	5	5	4	4	4	5	4	4	3	3	3
1445	F	3	4	3	3	2	3	4	4	4	4	4	5	3	4	2	4	4
1258	I	1	3	3	3	3	1	4	5	4	2	2	4	3	3	3	2	4
1042	I	5	2	1	4	2	4	4	4	1	3	3	6	4	3	2	4	4
1242	F	3	4	3	1	3	3	5	6	6	4	6	3	3	3	6	1	1
1318	F	4	3	4	3	4	3	4	4	4	4	4	4	3	2	2	5	5
1307	F	4	5	5	5	4	5	6	5	6	6	6	5	5	6	5	6	6
1359	F	2	4	3	3	3	2	3	4	3	3	4	5	2	3	2	3	4
1056	F	3	5	3	3	3	3	3	5	4	4	4	6	5	5	5	5	5
1231	F	3	5	4	3	4	3	5	5	4	5	4	4	4	5	5	5	5
1429	I	3	2	2	3	3	2	3	3	4	4	2	3	3	3	3	4	4
1239	F	5	4	4	5	5	5	5	5	5	5	5	5	5	5	5	5	5
1417	F	5	5	5	5	4	4	5	5	5	5	5	5	4	4	5	5	5
1431	F	3	4	3	5	3	4	4	5	4	4	5	5	2	4	4	4	5
1004	I	4	4	4	4	4	4	5	5	5	5	5	6	5	5	5	5	5
1110	I	4	4	3	1	2	1	3	3	5	4	4	6	4	3	3	5	5
1263	I	1	1	2	1	1	3	1	1	2	1	1	1	3	5	4	4	5
1009	F	3	3	3	4	3	4	3	3	4	4	3	5	4	3	3	4	4
1169	F	2	3	3	2	3	3	3	2	2	2	3	3	2	3	2	3	3
1233	F	4	4	3	2	3	4	5	4	2	3	5	5	5	3	2	2	4
1338	I	4	3	2	2	3	2	4	4	5	5	2	5	1	4	3	2	4
1229	I	2	4	5	4	5	4	6	5	2	4	5	6	5	4	3	4	5
1312	I	4	1	3	1	1	3	4	4	3	4	1	4	4	4	4	4	4
1287	F	4	4	3	3	3	4	4	4	4	4	4	5	4	5	5	4	4
1119	I	5	3	2	3	2	5	4	4	4	4	4	6	2	6	4	4	5
1126	F	5	4	3	4	5	5	5	5	6	4	6	5	5	6	5	6	6
1249	F	4	3	4	3	3	3	3	4	3	3	4	3	5	4	4	5	5
1003	F	4	4	3	1	3	3	6	5	3	4	6	5	4	4	4	3	5
1255	F	4	4	4	4	3	4	4	4	5	5	5	6	4	4	4	5	3
1200	F	5	4	4	2	3	2	3	3	3	4	4	4	4	4	4	4	4
1192	F	4	5	5	5	5	4	1	1	1	1	1	1	1	1	1	1	1
1438	F	4	4	3	3	4	5	4	5	4	5	4	6	5	5	6	5	4
1200	F	3	5	3	3	4	4	4	4	4	3	4	4	4	4	4	5	4
1438	F	4	4	4	4	5	5	5	5	6	5	5	6	5	5	6	5	5
1148	F	3	3	3	3	3	3	4	4	4	4	4	4	4	4	4	4	4
1434	F	4	4	4	4	4	4	5	5	5	5	5	5	5	5	5	5	5
1234	F	5	4	4	5	5	4	5	5	5	5	5	5	5	5	5	6	5
1210	F	4	5	4	4	4	4	5	5	5	5	5	5	5	5	4	5	5
1388	F	4	4	3	4	3	3	4	4	3	4	4	3	4	4	5	4	5
1018	F	3	3	3	3	3	3	4	4	3	4	3	6	4	4	4	4	4
1447	F	4	5	4	5	4	4	2	4	5	5	6	6	4	6	6	6	6
1244	D	5	5	4	5	3	4	5	5	5	5	5	5	5	5	5	5	5
1273	F	3	3	3	3	3	2	2	4	2	3	4	4	4	4	4	4	4
1054	F	4	5	3	3	3	5	5	5	2	5	5	5	5	5	4	5	5
1323	F	5	4	5	5	5	4	5	5	2	3	4	4	4	4	3	5	5
1403	F	4	5	4	5	5	4	6	6	6	6	6	6	6	6	6	6	6
1226	F	4	4	4	5	4	3	6	6	5	4	6	6	6	3	5	6	6
1392	F	4	5	5	3	3	4	4	5	5	5	5	5	5	4	5	5	4
1325	F	5	4	3	5	4	4	4	5	4	5	5	5	5	4	5	5	6
1093	F	3	3	3	3	3	4	4	4	4	2	5	6	6	5	3	4	4
1138	F	1	4	1	1	4	3	4	1	6	2	3	6	4	1	4	3	5
1015	D	4	5	4	2	3	2	5	5	5	5	5	5	5	5	5	5	5
1451	D	5	5	5	5	5	5	6	6	6	6	4	6	6	6	6	6	6
1105	I	5	5	5	5	5	5	4	5	5	5	5	6	5	5	5	5	6
1390	I	4	4	3	3	3	4	4	4	4	3	4	4	4	3	4	4	5
1427	I	3	5	1	3	4	4	3	2	3	3	3	5	5	4	3	5	2
1328	I	4	3	3	4	3	3	3	3	2	1	4	5	4	5	4	4	5
1214	I	4	5	1	3	1	2	4	2	4	3	4	4	4	2	5	2	5
1032	I	4	4	3	3	3	3	4	4	5	4	4	5	3	3	3	3	3
1297	I	4	4	2	3	1	3	4	3	3	3	2	3	3	4	3	3	4
1248	I	4	4	4	4	4	4	4	4	4	4	4	4	4	4	4	4	4
1413	I	5	5	5	5	5	5	6	6	6	6	6	6	6	6	6	6	6
1365	I	3	3	3	3	3	3	4	4	4	4	4	4	4	4	4	4	4
1418	I	3	3	3	4	1	3	5	5	5	5	5	5	5	5	5	5	5
1072	I	4	3	3	3	3	4	4	5	3	3	4	5	4	5	4	5	5
1039	I	4	4	4	3	3	3	5	5	5	4	4	4	4	4	3	5	5
1376	I	3	4	2	1	2	1	3	6	5	3	4	3	3	2	3	4	4
1071	I	3	3	3	3	3	3	3	3	3	2	3	3	3	3	3	3	3
1120	I	5	5	5	2	5	5	5	5	5	5	5	5	5	5	5	5	5
1129	I	5	5	5	5	5	5	6	6	6	6	6	6	6	6	6	6	6
1120	I	4	4	4	4	4	4	4	4	4	4	4	4	4	4	4	4	4
1145	I	5	5	4	5	5	5	5	4	4	4	5	5	4	4	5	5	5
1165	I	4	5	5	4	3	1	5	4	4	4	5	4	4	6	4	3	5
1043	I	5	3	3	1	2	3	4	3	4	5	4	5	4	5	5	5	5
1261	I	5	4	5	3	4	3	5	5	5	6	6	6	4	3	6	6	6
1215	D	5	4	3	3	3	2	4	3	4	4	5	5	4	5	4	3	3
1414	D	3	3	3	3	4	3	4	4	4	4	4	4	5	5	4	5	5
1398	D	2	2	3	1	2	2	4	4	4	4	4	4	4	4	4	4	4
1227	D	4	3	3	4	3	4	3	4	2	2	2	2	1	5	1	5	3
1049	A	5	5	5	5	5	5	5	5	5	5	5	5	6	6	6	6	6
1136	A	4	5	4	4	4	4	5	6	5	5	5	5	5	4	5	4	5
1036	A	4	2	2	3	1	4	4	3	3	3	4	4	4	4	4	4	2
1170	A	5	5	4	4	4	3	6	6	6	6	6	6	6	6	6	6	6
1409	A	5	5	5	5	5	5	6	6	3	5	6	5	6	5	6	6	5
1330	A	4	4	4	5	4	5	5	4	5	5	4	4	5	5	5	5	5
1075	A	3	5	4	4	2	3	5	5	4	6	6	6	6	5	5	5	5
1446	A	4	3	4	1	3	2	5	5	4	4	4	6	3	5	4	4	6
1288	A	3	4	4	3	3	4	3	4	3	3	4	2	3	2	4	3	4
1422	A	5	4	4	5	4	5	5	5	4	4	5	5	2	5	5	5	6
1151	A	4	4	4	4	4	4	5	5	5	5	5	5	5	5	5	5	5
1096	A	4	5	5	5	5	5	3	4	3	3	4	4	3	5	3	4	5
1271	A	5	4	4	4	5	4	6	6	5	5	6	6	5	5	5	5	5
1108	A	5	5	4	2	3	4	5	5	5	5	5	5	5	4	3	4	5
1405	A	4	5	5	3	5	4	6	4	4	4	6	5	5	3	6	5	6
1238	D	5	4	3	4	4	4	4	4	5	5	5	5	5	5	5	5	6
1443	A	2	2	2	3	2	3	4	4	4	4	4	4	3	4	4	2	6
1250	A	5	4	5	5	3	5	2	3	5	4	4	4	4	3	3	3	3
1387	C	3	4	3	3	3	4	4	4	4	3	4	4	4	4	4	4	4
1228	C	3	3	4	3	3	4	5	5	4	5	6	6	6	4	4	6	6
1289	C	4	4	4	4	4	4	5	5	5	5	5	5	5	5	5	5	5
1118	C	1	3	1	1	1	1	2	1	1	1	1	4	1	1	1	2	2
1348	C	5	5	5	5	5	5	6	6	6	6	6	6	6	6	6	6	6
1411	C	5	5	5	4	1	4	6	6	6	6	6	6	6	5	6	6	6
1393	B	3	5	4	5	3	3	5	6	6	5	4	5	5	5	5	5	5
1067	C	4	3	4	5	3	5	3	4	4	4	4	5	5	5	4	5	6
1202	B	5	4	4	5	4	4	5	5	5	5	5	5	5	5	5	5	5
1064	B	5	5	4	5	4	5	5	5	5	5	5	5	5	5	5	5	5
1213	B	3	4	1	4	3	3	4	4	4	4	4	4	5	5	5	5	5
1381	B	4	4	4	3	4	4	2	3	3	3	3	4	3	3	3	3	3
1303	B	5	5	5	5	5	5	6	6	6	6	6	6	4	5	4	5	4
1166	B	3	4	2	3	2	3	3	5	4	3	3	2	3	5	5	4	5
1045	B	4	4	2	3	3	4	3	4	3	2	4	4	3	4	4	4	5
1196	B	3	4	3	3	4	3	4	4	4	4	4	6	4	4	4	4	4
1079	B	4	5	4	5	3	4	5	4	4	4	5	4	5	5	5	5	5
1454	B	4	4	4	4	4	4	4	4	4	4	4	4	5	5	5	5	5
1421	C	4	3	2	4	3	3	4	5	3	4	4	4	4	4	3	4	5
1373	C	4	4	3	5	5	5	5	5	4	5	5	4	5	5	2	4	6
1446	A	5	4	4	4	3	5	4	5	5	4	4	5	6	5	5	5	5
1144	C	4	5	5	2	4	5	5	5	5	5	5	5	4	4	5	5	5
1240	B	5	4	4	4	4	5	5	5	4	5	5	5	3	5	5	3	3
1368	C	5	4	3	5	3	4	5	5	4	4	5	5	5	4	4	5	5
1106	C	5	5	4	4	3	5	3	4	6	5	6	6	5	5	4	6	4
1111	B	3	3	3	3	1	4	2	2	2	3	2	4	5	5	4	5	5
1346	C	5	5	4	3	3	4	4	5	5	5	6	4	3	4	4	5	5
1089	C	4	5	5	3	4	5	6	4	4	5	5	5	4	5	4	5	6
1340	C	5	4	5	4	3	5	6	6	6	6	6	6	4	6	4	6	6
1090	C	5	5	5	4	5	4	6	5	6	6	5	5	5	5	5	5	6
1267	B	4	3	1	2	2	2	4	4	4	4	4	4	5	5	5	5	5
1378	C	4	4	3	3	4	3	4	4	3	4	4	4	3	3	3	4	5
1198	C	3	3	3	3	3	3	5	5	5	5	5	5	5	5	5	5	5
1385	C	4	4	4	3	3	3	5	4	4	4	5	4	4	4	4	4	5
1011	C	4	5	4	3	4	4	5	4	4	3	4	4	3	5	4	5	6
1140	C	4	4	3	4	4	3	4	3	2	4	4	3	3	4	4	3	4
1383	B	5	4	4	1	1	3	4	6	2	1	4	4	4	4	5	5	1
1360	C	4	4	5	1	4	4	4	4	4	5	2	5	4	2	2	4	2
1187	A	4	4	5	3	3	4	6	4	4	4	4	4	5	5	5	5	5
1222	A	5	5	5	4	3	4	3	4	3	4	5	5	3	4	4	5	5
1176	A	3	4	4	3	3	3	5	5	4	4	5	5	5	5	3	5	5
1275	A	4	3	4	3	3	3	5	4	4	2	5	5	5	5	5	5	4
1423	E	5	5	5	5	5	5	6	6	6	6	6	6	6	6	6	6	6
1184	E	4	5	4	4	4	3	5	6	6	5	6	6	6	6	6	6	6
1324	A	4	5	5	3	3	3	3	5	5	4	5	5	4	6	5	6	5
1033	A	5	5	5	5	4	3	5	6	5	5	5	5	5	5	5	5	5
1270	E	5	5	5	1	4	5	4	4	1	1	5	4	3	5	2	5	6
1298	A	4	4	4	3	4	3	4	3	4	4	5	6	4	4	4	6	5
1352	A	5	5	5	4	5	5	4	4	4	4	4	5	5	5	5	5	5
1081	E	4	3	5	3	3	5	2	3	2	3	3	5	4	4	3	5	5
1320	A	3	3	3	3	3	3	4	4	4	4	4	4	4	4	4	4	4
1035	A	5	5	5	5	5	5	5	5	2	2	5	5	5	5	5	5	5
1366	A	5	4	4	4	4	4	5	6	5	6	6	6	5	6	5	5	5
1005	E	4	3	4	1	3	2	5	5	1	1	5	6	4	4	4	5	6
1455	E	4	3	5	3	3	5	4	5	4	5	5	5	4	4	3	6	6
1182	A	4	4	4	1	3	4	4	5	4	4	5	5	5	4	4	4	5
1377	E	3	3	3	2	3	3	5	5	5	3	5	4	5	4	5	5	5
1114	A	5	5	4	4	4	4	4	4	4	4	5	5	4	4	4	4	4
1088	E	5	5	5	5	5	5	2	5	2	5	4	6	6	6	6	6	6
1260	A	3	4	3	3	1	2	3	5	3	2	3	4	3	3	4	3	3
1014	A	4	4	4	5	4	3	5	5	5	3	5	4	6	6	5	5	6
1364	A	5	5	5	5	5	1	6	6	3	3	6	6	3	4	6	4	6
1412	E	2	2	2	4	3	3	4	3	4	3	3	3	3	1	2	2	1
1193	A	3	3	3	1	3	3	5	5	5	5	5	5	5	5	5	5	5
1086	A	4	4	4	3	3	3	5	5	6	4	5	6	5	3	4	5	6
1019	E	5	5	5	5	5	5	6	6	6	6	6	6	2	4	2	5	5
1185	E	4	4	3	5	3	4	5	5	4	4	5	6	3	3	4	4	5
1070	E	5	4	3	4	3	4	6	6	3	4	6	6	6	6	6	6	6
1142	C	5	5	5	5	5	5	5	5	5	4	5	5	5	5	5	5	5
1278	E	3	4	1	4	1	4	4	4	2	2	3	4	3	2	3	4	3
1266	C	4	4	3	5	1	5	6	6	4	6	6	6	5	6	6	6	6
1407	H	4	4	4	4	4	4	2	5	3	3	4	3	3	2	4	3	1
1394	B	5	4	5	3	3	4	5	6	5	4	5	5	4	5	5	5	6
1087	H	4	4	4	4	3	4	5	5	5	5	5	5	5	5	5	5	5
1285	H	4	4	4	4	3	4	5	5	5	5	5	5	4	4	3	3	2
1280	H	5	5	5	5	4	4	2	1	1	3	1	1	1	1	1	1	1
1190	B	4	4	4	4	3	4	5	5	6	5	5	5	2	4	5	4	4
1031	B	5	5	3	4	4	5	5	3	3	4	5	6	5	6	6	6	6
1083	H	3	3	3	3	3	3	4	4	4	4	4	4	4	4	4	4	4
1180	B	4	3	3	4	4	3	3	4	4	4	6	4	4	6	4	5	5
1425	B	5	5	5	5	4	4	6	6	6	6	6	6	6	5	5	6	5
1101	B	4	5	4	4	3	5	5	5	4	5	5	5	4	5	6	5	5
1371	H	5	4	3	1	1	5	4	5	2	2	3	2	5	5	3	4	1
1199	H	3	3	3	3	2	3	5	5	2	4	5	5	4	4	2	3	2
1197	B	5	5	5	5	4	4	5	5	5	5	5	6	5	4	5	6	6
1161	H	3	3	3	2	2	2	2	3	3	2	2	2	1	2	1	1	1
1183	B	4	5	5	5	3	3	4	6	5	5	5	5	4	4	5	6	6
1135	B	5	4	4	4	3	3	3	4	3	4	4	5	4	4	4	4	5
1038	B	4	4	4	4	4	4	5	5	5	5	5	5	5	5	5	5	5
1351	B	5	5	5	5	5	5	6	6	6	5	6	6	5	6	5	6	6
1218	B	3	4	4	2	3	4	5	6	6	6	5	4	5	3	4	5	5
1188	H	1	1	1	1	1	1	1	1	1	1	1	1	1	1	1	1	1
1024	B	3	4	3	1	2	4	3	2	3	2	3	5	5	3	4	4	5
1272	B	2	4	3	2	2	3	2	4	4	3	4	5	3	3	4	3	5
1286	B	5	4	3	3	3	4	2	2	2	2	3	3	2	4	3	5	6
1212	B	5	4	4	4	3	4	5	5	4	2	6	5	3	5	5	5	5
1010	B	3	4	3	1	3	3	5	5	4	4	4	5	3	2	5	4	5
1332	H	3	3	3	1	1	3	4	4	2	2	4	2	2	3	2	2	2
1230	B	5	5	4	3	4	5	6	6	4	5	6	6	5	5	2	5	6
1456	B	4	5	4	4	3	5	4	5	5	3	6	6	4	5	2	5	6
1331	H	1	3	1	1	3	1	3	1	1	1	3	2	1	1	1	1	2
1426	H	4	4	3	4	3	4	2	4	2	2	2	3	2	2	2	2	2
1040	H	3	4	3	4	3	4	1	1	1	3	4	3	2	4	1	2	2
1124	H	3	3	4	5	3	3	4	5	4	3	4	4	4	5	4	2	4
1415	H	4	2	4	4	3	4	2	2	2	5	4	4	5	5	5	5	4
1236	H	5	4	4	5	3	5	5	6	6	5	5	6	5	5	4	3	2
1432	H	4	5	5	5	3	5	5	5	5	3	5	5	6	5	5	4	4
1317	H	5	4	3	3	3	4	3	4	3	4	4	4	4	3	4	4	4
1155	H	3	3	3	3	3	3	4	4	4	4	4	4	4	4	4	4	4
1028	H	1	5	3	1	1	1	3	5	2	2	4	3	3	4	3	3	5
1433	B	1	5	3	5	5	1	3	5	5	6	4	2	6	5	4	3	4
1420	C	3	4	3	4	4	3	4	4	3	4	4	4	4	4	4	4	4
1379	E	3	4	4	3	1	4	3	3	4	4	4	5	3	5	4	5	6
1375	E	4	5	3	3	3	4	3	6	3	4	1	5	3	6	4	3	5
1386	H	3	3	3	3	3	3	4	4	4	4	4	4	4	4	4	4	4
1355	H	4	4	3	5	3	4	4	3	4	4	5	5	5	4	4	4	5
1430	H	5	4	3	3	3	5	6	6	5	5	6	6	4	5	5	5	4
1061	H	2	4	1	1	1	3	4	2	1	3	2	5	1	1	3	3	4
1091	E	4	4	3	3	2	5	3	5	3	4	4	6	2	4	4	5	5
1027	H	4	5	5	3	4	4	4	3	4	3	4	6	6	6	5	6	4
1179	E	5	5	4	5	4	5	5	4	5	5	5	6	5	5	5	5	5
1460	H	2	1	2	3	1	1	4	3	3	3	3	3	3	2	3	4	1
1308	H	3	1	1	3	1	1	4	4	2	2	3	5	4	2	3	3	1
1358	H	3	3	3	3	3	3	4	3	4	3	3	4	3	4	3	3	4
1284	E	4	5	4	3	2	5	5	6	5	5	5	6	5	5	5	6	6
1046	E	3	3	3	3	3	3	5	5	4	5	5	5	5	5	5	5	5
1175	H	2	4	3	2	3	3	3	4	2	2	4	4	4	2	3	5	4
1395	H	5	5	5	3	5	5	4	4	4	4	4	4	5	5	5	5	5
1046	E	4	4	4	4	3	4	4	4	4	4	4	4	4	4	4	4	4
1097	E	3	4	3	3	1	2	2	4	2	2	5	4	4	4	4	6	5
1167	C	5	5	5	5	5	5	5	4	4	4	4	5	5	5	5	4	5
1450	D	5	4	4	5	3	4	6	6	4	5	5	6	4	4	5	6	5
1060	E	5	5	4	5	4	4	6	5	5	6	5	5	6	5	6	6	6
1389	E	4	4	5	5	4	5	4	4	6	4	4	6	6	6	6	6	6
1207	E	4	4	4	5	3	4	2	4	3	2	4	3	3	6	3	4	4
1001	E	4	3	4	3	2	3	2	4	1	1	2	3	2	3	2	3	4
1369	E	3	2	2	4	4	3	3	4	4	4	4	4	4	5	4	4	4
1457	E	3	4	2	4	3	3	6	5	5	4	5	5	3	4	4	5	5
1315	E	4	4	3	5	3	3	4	6	5	5	6	6	4	5	5	5	6
1452	E	4	4	4	3	3	4	3	4	3	5	4	5	5	5	4	5	6
1078	E	2	3	2	4	1	1	3	2	3	2	2	3	2	2	1	1	4
1337	E	4	3	1	3	4	3	3	2	3	3	4	4	5	5	4	4	5
1069	E	5	4	3	4	3	4	3	4	5	4	4	5	3	5	4	5	5
1206	E	3	3	3	3	3	4	4	4	4	3	4	4	5	5	5	5	5
1158	D	2	2	3	1	2	2	2	2	3	2	4	2	2	2	2	3	3
1201	H	4	4	3	3	2	4	5	5	6	5	4	5	4	5	3	4	6
1314	E	4	4	3	3	3	4	4	4	4	4	4	4	4	5	4	4	5
1277	H	4	4	4	4	4	4	4	6	5	5	4	6	6	6	6	6	6
1204	H	4	4	4	3	3	3	4	4	5	4	5	4	5	5	5	5	5
1437	E	4	3	3	3	1	3	2	2	2	4	2	5	5	2	2	5	5
1062	C	5	4	4	5	4	5	2	2	5	2	2	2	4	2	4	2	4
1131	G	5	5	4	4	4	4	4	4	4	6	5	5	4	4	4	6	5
1047	D	1	1	1	1	1	1	6	6	6	4	5	5	6	3	6	6	6
1092	D	4	1	1	1	1	3	6	5	2	2	3	4	2	2	2	2	5
1279	D	1	2	1	1	1	2	1	1	1	1	1	4	1	1	1	1	3
1254	D	2	4	3	3	3	3	4	5	4	5	5	5	4	4	5	5	6
1173	D	4	4	5	4	4	4	5	4	5	4	5	5	3	4	5	5	5
1309	D	4	3	3	3	3	3	4	4	4	4	4	4	4	4	4	4	4
1109	D	3	1	3	4	1	4	3	2	2	3	2	3	4	4	4	4	4
1343	G	4	5	3	2	3	4	5	6	4	3	4	6	2	2	3	3	4
1084	D	4	4	3	3	1	4	5	5	2	1	5	6	4	2	1	5	6
1203	D	2	2	3	3	4	3	4	4	3	3	5	6	2	5	3	5	5
1253	D	1	1	1	4	1	1	6	6	1	1	1	6	5	1	1	5	5
1269	G	4	3	1	5	2	3	2	3	2	2	2	5	2	2	2	4	4
1397	D	3	4	3	4	4	3	3	3	3	4	4	6	3	3	2	3	3
1030	G	5	5	3	3	2	3	1	1	1	4	4	4	2	5	4	5	5
1059	G	3	4	1	2	1	4	1	4	1	1	4	6	2	2	4	5	6
1133	D	3	3	3	4	4	3	5	6	6	4	6	6	5	4	6	5	6
1023	G	3	3	3	3	3	3	4	3	2	2	5	5	3	4	4	5	6
1241	G	4	4	3	3	3	3	4	4	3	4	4	6	4	4	3	5	5
1107	G	3	3	3	3	2	3	5	5	5	4	4	5	5	5	5	5	5
1247	G	4	4	4	4	3	4	4	5	4	4	5	5	5	5	5	5	5
1362	G	4	4	3	3	3	3	5	5	5	5	5	5	5	5	5	5	5
1232	G	4	4	3	1	1	4	4	5	2	2	2	4	2	3	3	5	6
1435	G	2	2	4	1	1	1	2	1	4	4	5	4	1	1	1	1	2
1013	G	5	5	5	4	4	4	3	4	3	3	4	5	5	4	3	5	5
1051	G	5	4	5	5	5	5	5	5	4	5	4	5	4	4	4	4	4
1100	G	5	5	1	3	5	3	6	6	2	5	6	6	2	3	6	6	6
1205	C	5	5	5	5	5	5	6	6	6	6	6	6	6	6	6	6	6
1134	G	5	5	5	5	5	5	4	4	4	4	4	4	4	4	4	4	4
1276	G	3	3	3	4	3	4	4	3	3	3	2	4	4	2	2	4	2
1235	G	5	5	3	3	3	5	4	5	2	3	4	5	2	3	4	5	5
1082	C	5	5	5	5	3	5	3	5	4	3	4	6	5	4	5	5	5
1302	C	5	5	3	4	3	4	4	2	4	3	3	5	2	4	4	6	6
1400	D	4	4	3	4	3	5	1	1	4	3	4	6	6	6	4	6	6
1265	G	2	4	3	3	3	5	5	5	4	4	4	4	3	3	4	4	4
1293	D	4	4	5	5	3	4	5	6	6	6	6	6	6	6	6	6	6
1125	D	2	4	4	3	1	4	5	5	2	4	3	4	1	4	2	3	6
1050	D	4	3	3	3	4	3	5	5	4	3	6	5	6	6	6	6	6
1112	D	4	4	3	3	1	3	4	4	3	5	5	5	2	5	4	5	5
1189	D	4	4	4	4	4	5	5	4	4	4	5	4	5	5	5	5	5
1130	D	3	4	3	1	3	3	4	6	3	3	4	6	4	5	3	5	6
1449	D	3	5	5	1	3	5	1	3	4	4	6	4	5	5	6	6	6
1029	D	4	4	5	5	4	4	4	4	5	4	5	5	5	5	5	4	4
1208	G	4	4	3	3	3	3	4	4	5	4	4	4	5	4	4	4	4
1349	G	3	3	2	2	2	3	5	4	2	3	4	5	3	5	5	5	5
1098	D	4	4	3	3	4	3	5	5	3	4	4	6	3	3	4	5	6
1416	D	4	3	2	2	3	2	5	5	5	5	4	5	5	5	5	6	6
1117	G	2	3	3	2	1	4	2	1	4	3	4	4	3	4	2	3	3
1316	G	1	3	1	1	1	1	4	4	1	1	4	4	1	1	1	4	4
1225	D	3	5	4	3	3	4	5	6	4	3	4	5	3	3	4	3	6
1164	G	3	4	4	3	4	4	4	4	4	4	4	3	4	4	4	4	4
1104	C	4	4	4	4	4	3	5	5	5	4	4	5	5	4	5	5	4
1319	C	5	5	5	4	5	5	4	5	4	5	5	6	5	5	4	6	6
1354	C	3	3	2	3	4	3	2	3	3	3	4	5	3	5	3	5	5
1113	C	5	5	5	3	4	4	2	2	2	4	3	3	3	5	5	5	5
1102	C	3	4	2	4	2	4	6	6	5	6	6	6	4	4	4	4	4
1080	C	4	4	4	5	4	4	4	4	5	5	4	5	4	4	5	5	6
1424	C	4	4	4	3	4	4	5	6	4	5	5	6	5	4	4	5	5
1160	H	5	5	5	5	5	5	6	5	5	5	5	6	5	5	5	5	5
1183	B	4	3	5	5	5	4	4	5	5	4	4	6	5	6	4	4	4
1132	E	4	2	3	4	3	3	3	3	4	3	3	3	2	3	3	3	4
1274	H	5	4	3	3	3	4	3	5	2	2	3	4	4	5	5	5	4
1341	C	3	4	3	1	3	4	5	5	2	2	2	4	2	5	5	4	5
1216	H	4	4	4	3	3	4	5	4	4	4	5	5	3	3	4	4	4
1159	C	4	4	3	4	4	4	4	5	4	4	5	6	5	5	4	5	5
1264	C	4	4	4	3	3	3	5	4	4	4	4	5	5	5	4	5	5
1020	D	3	3	1	3	1	3	2	4	5	4	5	5	4	4	4	4	4
1374	D	4	4	4	4	4	4	4	4	4	4	4	4	4	4	4	4	4
1392	F	5	5	5	5	5	5	5	6	5	6	5	6	5	6	6	4	5
1242	F	5	4	4	3	3	5	6	6	6	6	6	6	5	4	6	6	4
1300	G	4	4	4	4	4	4	5	5	5	5	5	5	5	5	5	5	5
1417	F	4	4	5	5	4	5	5	5	5	5	5	5	4	3	3	4	4
1181	H	3	4	3	4	2	4	3	4	2	2	4	5	4	4	4	4	4
1018	C	5	4	5	5	4	4	5	5	4	5	5	5	5	5	5	5	5
1052	C	3	4	3	2	3	3	4	4	4	4	4	4	3	3	2	3	3
1342	D	3	4	3	4	3	3	4	4	3	4	4	3	4	4	4	4	5
1171	C	5	4	5	3	4	4	5	5	4	5	5	6	5	4	5	5	5
1338	I	4	3	2	3	3	3	4	2	2	4	4	3	1	3	1	1	1
1294	G	5	5	3	5	4	5	5	6	5	5	5	4	3	6	5	5	5
1239	F	5	5	5	5	5	5	5	5	5	5	5	5	5	5	5	5	5
1283	G	3	3	3	3	3	3	1	1	1	1	1	2	1	1	1	1	3
1150	G	4	4	4	4	4	3	4	5	4	3	6	6	6	2	6	6	5
1311	C	5	4	5	3	4	5	6	5	5	5	6	4	3	4	5	4	6
1085	C	5	5	5	5	4	4	6	6	6	5	5	6	6	3	6	5	6
1118	C	1	1	1	1	1	1	1	2	1	1	1	6	1	1	1	4	4
1048	C	5	5	5	5	5	5	6	6	6	6	6	6	6	6	6	6	6
1332	H	1	1	1	1	1	3	4	2	2	2	4	2	1	1	1	1	1
1090	C	5	4	4	3	3	4	5	5	4	4	5	3	2	4	4	3	5
1361	C	5	5	4	4	3	4	5	4	4	4	5	4	5	6	4	5	6
1391	D	3	3	3	3	3	3	3	3	3	3	3	3	3	3	3	3	3
1205	C	3	4	5	5	4	3	5	4	4	5	6	5	6	6	5	5	6
1152	D	3	4	3	4	3	4	4	5	4	4	5	4	5	5	5	5	5
1326	C	4	4	4	4	4	4	4	4	4	4	4	4	4	4	4	4	4
1007	C	3	3	3	3	3	3	3	3	4	4	4	4	5	5	5	5	5
1305	E	4	4	3	3	4	4	2	2	3	2	4	4	4	2	3	3	5
1402	C	5	5	5	5	5	5	5	5	5	5	5	5	4	5	5	5	5
1141	G	5	5	5	4	3	4	5	5	5	5	5	5	5	5	5	5	5
1433	B	5	4	3	5	4	5	4	4	3	2	2	1	1	2	4	6	4
1012	D	5	4	5	3	1	3	4	5	1	2	3	6	3	4	2	4	5
1147	D	5	4	4	4	4	4	6	6	6	6	6	6	6	6	6	6	6
1128	C	5	5	5	5	4	5	6	4	6	6	6	6	NA	6	6	6	6
1321	D	4	3	4	4	2	3	4	4	5	4	5	5	4	5	4	5	5
1262	C	3	3	3	3	3	3	4	4	3	4	4	3	3	4	4	5	4
1057	B	4	5	4	4	5	4	6	6	6	6	6	6	5	6	6	6	6
1034	B	4	4	5	3	1	3	1	1	6	3	6	6	4	6	3	6	6
1127	B	5	5	5	5	5	5	4	6	6	6	5	6	6	6	6	6	6
1063	B	4	5	3	3	4	5	5	6	5	4	5	5	6	5	4	4	5
1122	F	5	4	3	3	3	5	4	4	4	4	4	4	5	5	5	5	4
1357	A	3	4	5	3	3	3	2	4	2	4	5	5	5	4	5	5	5
1295	A	3	4	3	4	3	3	3	5	3	4	4	5	3	5	3	4	5
1448	C	3	3	3	2	3	1	1	3	2	4	3	4	1	4	1	3	5
1301	B	3	4	5	4	3	4	2	4	3	4	5	5	4	5	5	5	5
1177	B	4	4	5	3	3	4	5	5	5	5	5	5	5	5	5	6	6
1172	E	2	4	1	1	1	4	4	6	5	4	4	5	3	5	5	5	6
1162	E	3	4	3	5	5	2	5	6	3	4	5	5	2	2	1	1	1
1372	B	2	1	2	1	1	4	5	3	3	3	5	2	2	2	3	2	3
1292	H	4	4	4	4	5	4	5	5	5	5	5	5	4	5	5	5	6
1195	G	1	1	1	1	2	3	1	1	1	1	1	2	3	1	1	1	4
1016	D	2	4	3	3	3	2	5	5	4	4	6	6	5	5	5	5	5
1322	C	4	5	3	5	3	5	4	4	2	4	5	6	4	5	4	4	6
1073	C	5	4	5	5	4	5	5	5	4	4	6	6	5	6	6	6	6
